# Supplementary material for: Biological Properties of Bee Bread Collected from Apiaries Located across Greece
Source: Antibiotics (Basel). 2021 May 10;10(5):555. doi: 10.3390/antibiotics10050555 (PMC8151309; doi:10.3390/antibiotics10050555)
Supplement: Supplementary file 1 [file antibiotics-10-00555-s001.zip]

Archive with 1 entries (1 files):
- antibiotics-1217664-supplementary.pdf
